# Supplementary material for: Carbohydrate Sources Influence the Microbiota and Flavour Profile of a Lupine-Based Moromi Fermentation
Source: Foods. 2023 Jan 2;12(1):197. doi: 10.3390/foods12010197 (PMC9818829; doi:10.3390/foods12010197)
Supplement: Supplementary file 1 [file foods-12-00197-s001.zip]

Archive with 1 entries (1 files):
- foods-1978790-supplementary.pdf
